# Supplementary material for: Renal Health Through Medicine–Food Homology: A Comprehensive Review of Botanical Micronutrients and Their Mechanisms
Source: Nutrients. 2024 Oct 18;16(20):3530. doi: 10.3390/nu16203530 (PMC11510533; doi:10.3390/nu16203530)
Supplement: Supplementary file 1 [file nutrients-16-03530-s001.zip]

Archive with 1 entries (1 files):
- nutrients-3208597-supplementary.pdf
